# Supplementary material for: Comparative Evaluation of Comprehensive DNA and RNA Sequencing Platforms with Subsequent Clinical Validation for Hematolymphoid Malignancies
Source: Cancers (Basel). 2026 May 12;18(10):1565. doi: 10.3390/cancers18101565 (PMC13204573; doi:10.3390/cancers18101565)
Supplement: Supplementary file 1 [file cancers-18-01565-s001.zip]

Archive with 1 entries (1 files):
- cancers-4277804-supplementary.xlsx
